# Supplementary material for: Phenotypic and Molecular Characterization of Antimicrobial Resistance in Klebsiella spp. Isolates from Companion Animals in Japan: Clonal Dissemination of Multidrug-Resistant Extended-Spectrum β-Lactamase-Producing Klebsiella pneumoniae
Source: Front Microbiol. 2016 Jun 29;7:1021. doi: 10.3389/fmicb.2016.01021 (PMC4925667; doi:10.3389/fmicb.2016.01021)
Supplement: Supplementary Table 1 — The details of Klebsiella spp. isolates used in this study. aAMP, ampicillin; ACV, amoxicillin-clavulanic acid; CPL, cephalothin; CMZ, cefmetazole; CTX, cefotaxime; MPM, meropenem; TET, tetracycline; GEN, gentamicin; CHL, chloramphenicol; TMS, trimethoprim/sulfamethoxazole; CIP, ciprofloxacin; ENR, enrofloxacin. R, resistant. [file Table1.XLS]

## Sheet: Supplementary Table
Supplementary Table. The details of Klebsiella spp. isolates used in this study. aAMP, ampicillin; ACV, amoxicillin-clavulanic acid; CPL, cephalothin; CMZ, cefmetazole; CTX, cefotaxime; MPM, meropenem; TET, tetracycline; GEN, gentamicin; CHL, chloramphenicol; TMS, trimethoprim/sulfamethoxazole; CIP, ciprofloxacin; ENR, enrofloxacin. R, resistant.
Isolate	Species	Year	Prefecture	Animals	Origin	Resistance to antimicrobialsa
						AMP	ACV	CPL	CMZ	CTX	MEM	TET	GEN	CHL	TMS	CIP	ENR
KL1	K. pneumoniae complex	2004	Tokyo	Dog	Urine	R	R					R		R		R	R
KL2	K. pneumoniae complex	2004	Tokyo	Dog	Genitals	R								R
KL3	K. pneumoniae complex	2004	Tokyo	Cat	Pus									R
KL4	K. pneumoniae complex	2004	Gunma	Dog	Ear	R	R	R	R			R		R
KL6	K. pneumoniae complex	2008	Tokyo	Dog	Unknown	R						R			R
KL9	K. pneumoniae complex	2010	Kanagawa	Dog	Genitals	R								R
KL10	K. pneumoniae complex	2010	Kanagawa	Dog	Genitals	R
KL11	K. pneumoniae complex	2010	Kanagawa	Dog	Urine	R								R
KL12	K. pneumoniae complex	2010	Tokyo	Dog	Skin	R								R
KL13	K. pneumoniae complex	2011	Aichi	Dog	Ear	R								R
KL17	K. pneumoniae complex	2013	Tokyo	Dog	Urine	R
KL18	K. pneumoniae complex	2013	Kanagawa	Dog	Nosal cavity	R									R
KL19	K. pneumoniae complex	2013	Aichi	Dog	Urine	R		R		R			R		R	R	R
KL21	K. pneumoniae complex	2013	Aichi	Cat	Urine	R		R		R			R		R	R	R
KL22	K. pneumoniae complex	2013	Aichi	Cat	Urine	R		R		R			R		R	R	R
KL23	K. pneumoniae complex	2013	Aichi	Cat	Urine	R		R		R			R		R	R	R
KL24	K. pneumoniae complex	2013	Tokyo	Cat	Pleural effusion	R	R	R	R	R			R		R	R	R
KL25	K. pneumoniae complex	2014	Aichi	Cat	Stomach	R		R		R			R		R	R	R
KL26	K. pneumoniae complex	2014	Tokyo	Dog	Urine	R		R		R		R		R	R	R	R
KL27	K. pneumoniae complex	2014	Tokyo	Dog	Urine	R		R		R					R	R	R
KL28	K. pneumoniae complex	2014	Kanagawa	Dog	Urine
KL29	K. pneumoniae complex	2013	Yamaguchi	Dog	Genitals	R
KL30	K. pneumoniae complex	2013	Yamaguchi	Cat	Nosal cavity	R						R	R	R		R	R
KL31	K. pneumoniae complex	2014	Yamaguchi	Cat	Skin	R						R	R			R	R
KL32	K. pneumoniae complex	2014	Tokyo	Dog	Urine	R
KL33	K. pneumoniae complex	2014	Tokyo	Dog	Skin	R		R		R		R	R	R	R		R
KL35	K. pneumoniae complex	2014	Aichi	Cat	Urine	R		R		R			R		R	R	R
KL36	K. pneumoniae complex	2014	Tokyo	Dog	Ascites fluid	R	R	R	R	R			R
KL37	K. pneumoniae complex	2013	Yamaguchi	Dog	Ear	R						R	R	R	R	R	R
KL38	K. pneumoniae complex	2015	Yamaguchi	Dog	Urine	R		R		R			R		R	R	R
KL39	K. pneumoniae complex	2015	Tokyo	Dog	Oral cavity	R	R	R	R	R		R	R	R	R	R	R
KL40	K. pneumoniae complex	2015	Tokyo	Dog	Genitals	R	R	R		R		R	R	R	R	R	R
KL41	K. pneumoniae complex	2015	Tokyo	Dog	Ear	R								R
KL42	K. pneumoniae complex	2015	Tokyo	Dog	Skin	R
KL44	K. pneumoniae complex	2015	Yamaguchi	Dog	Urine	R
KL45	K. pneumoniae complex	2015	Yamaguchi	Dog	Anus	R
KL46	K. pneumoniae complex	2015	Aichi	Dog	Lung	R
KL47	K. pneumoniae complex	2015	Hyogo	Dog	Nosal cavity	R
KL48	K. pneumoniae complex	2015	Hyogo	Dog	Urine	R		R						R	R	R	R
KL49	K. pneumoniae complex	2015	Tokyo	Dog	Ear	R
KL50	K. pneumoniae complex	2015	Tokyo	Dog	Urine	R
KL51	K. pneumoniae complex	2015	Tokyo	Dog	Lung	R	R	R	R	R		R	R			R	R
KL52	K. pneumoniae complex	2015	Aichi	Cat	Urine	R
KL53	K. pneumoniae complex	2015	Aichi	Dog	Urine	R		R		R		R	R	R	R
KL54	K. pneumoniae complex	2015	Kanagawa	Dog	Urine	R		R		R		R	R	R		R	R
KL55	K. pneumoniae complex	2015	Osaka	Cat	Urine	R
KL56	K. pneumoniae complex	2015	Fukuoka	Dog	Urine	R								R
KL57	K. pneumoniae complex	2015	Hokkaido	Cat	Urine	R	R	R		R		R	R		R	R	R
KL58	K. pneumoniae complex	2015	Osaka	Dog	Urine	R	R	R		R		R	R	R	R	R	R
KL59	K. pneumoniae complex	2015	Fukuoka	Cat	Skin	R	R	R		R		R		R	R	R	R
KL60	K. pneumoniae complex	2015	Saitama	Dog	Urine	R		R		R		R		R		R	R
KL61	K. pneumoniae complex	2015	Kanagawa	Dog	Blood	R		R		R		R	R		R	R	R
KL62	K. pneumoniae complex	2011	Osaka	Dog	Urine	R
KL63	K. pneumoniae complex	2011	Osaka	Dog	Urine	R
KL64	K. pneumoniae complex	2013	Yamaguchi	Cat	Skin	R
KL65	K. pneumoniae complex	2013	Fukuoka	Dog	Urine	R						R
KL66	K. oxytoca	2013	Tokyo	Dog	Urine	R								R
KL68	K. oxytoca	2013	Tokyo	Dog	Urine	R						R		R
KL69	K. oxytoca	2013	Tokyo	Cat	Urine	R
KL70	K. oxytoca	2014	Tottori	Dog	Genitals	R
KL71	K. oxytoca	2013	Yamaguchi	Dog	Ear	R
KL72	K. oxytoca	2015	Yamaguchi	Cat	Pus	R
KL73	K. oxytoca	2015	Yamaguchi	Dog	Pus	R
KL74	K. pneumoniae complex	2015	Tokyo	Dog	Nosal cavity	R	R	R	R	R		R	R	R	R	R	R
KL75	K. oxytoca	2011	Osaka	Dog	Urine	R
KL76	K. oxytoca	2011	Yamaguchi	Dog	Urine	R
KL85	K. oxytoca	2015	Nagano	Dog	Feces	R
KL86	K. pneumoniae complex	2011	Yamaguchi	Dog	Urine	R
KL88	K. oxytoca	2015	Yamaguchi	Cat	Urine	R
KL89	K. oxytoca	2015	Yamaguchi	Dog	Genitals	R		R						R
KL91	K. oxytoca	2015	Tokyo	Dog	Urine	R		R				R		R			R
KL92	K. pneumoniae complex	2015	Yamaguchi	Dog	Skin	R
KL93	K. oxytoca	2015	Yamaguchi	Dog	Skin	R
KL94	K. pneumoniae complex	2015	Aichi	Cat	Urine	R		R		R			R		R	R	R
KL95	K. pneumoniae complex	2015	Chiba	Cat	Skin	R
KL96	K. pneumoniae complex	2015	Chiba	Cat	Urine	R		R		R		R	R		R	R	R
KL97	K. pneumoniae complex	2015	Tokyo	Dog	Skin	R
KL98	K. pneumoniae complex	2015	Ibaraki	Dog	Pus	R	R
KL99	K. pneumoniae complex	2015	Tokyo	Dog	Urine	R		R		R		R	R		R	R	R
KL100	K. pneumoniae complex	2015	Tokyo	Dog	Ear	R
KL101	K. pneumoniae complex	2015	Chiba	Dog	Ascites fluid	R
KL102	K. pneumoniae complex	2015	Aichi	Dog	Anus	R
KL103	K. pneumoniae complex	2015	Tokyo	Dog	Urine	R		R		R					R	R	R
KL104	K. pneumoniae complex	2015	Chiba	Cat	Pus	R	R	R		R		R	R		R	R	R
KL105	K. pneumoniae complex	2015	Chiba	Cat	Urine	R		R		R		R	R	R	R	R	R
KL106	K. pneumoniae complex	2015	Aichi	Dog	Urine	R
KL107	K. pneumoniae complex	2015	Yamaguchi	Dog	Oral cavity	R								R
KL108	K. pneumoniae complex	2015	Tokyo	Dog	Pus	R		R		R		R	R			R	R
KL109	K. pneumoniae complex	2015	Chiba	Cat	Skin	R		R		R		R	R		R	R	R
KL110	K. pneumoniae complex	2015	Aichi	Dog	Urine	R
KL111	K. pneumoniae complex	2015	Aichi	Dog	Urine	R		R		R		R			R	R
KL112	K. pneumoniae complex	2015	Fukui	Dog	Nosal cavity	R
KL113	K. pneumoniae complex	2015	Tokyo	Dog	Genitals	R
KL114	K. pneumoniae complex	2015	Chiba	Cat	Nosal cavity	R		R		R		R	R		R	R	R
KL115	K. pneumoniae complex	2015	Tokyo	Dog	Urine	R
KL116	K. pneumoniae complex	2015	Fukuoka	Dog	Pus	R
KL117	K. pneumoniae complex	2015	Tokyo	Dog	Urine	R
KL118	K. pneumoniae complex	2015	Tokyo	Dog	Urine	R	R	R	R	R		R	R		R		R
KL119	K. pneumoniae complex	2015	Tokyo	Dog	Genitals	R
KL120	K. pneumoniae complex	2015	Aichi	Cat	Urine	R		R		R			R		R	R	R
KL121	K. pneumoniae complex	2015	Tokyo	Dog	Pus	R									R	R	R
KL122	K. pneumoniae complex	2015	Chiba	Dog	Urine	R	R					R			R
KL123	K. pneumoniae complex	2015	Fukui	Dog	Nosal cavity	R
